# Supplementary material for: Up-Regulation of MicroRNA-145 Associates with Lymph Node Metastasis in Colorectal Cancer
Source: PLoS One. 2014 Jul 14;9(7):e102017. doi: 10.1371/journal.pone.0102017 (PMC4096587; doi:10.1371/journal.pone.0102017)
Supplement: Table S1 — Clinical and pathological characteristics of patients. (XLS) [file pone.0102017.s001.xls]

## Sheet: Sheet1
Clinical and pathological characteristics of patients.
NO.	Gender	Age	Location	Differentiation	Tumor size(cm)	Lymph node metastasis	TNM stage
1	male	70	rectum	moderate	3	no	Ⅰ
2	female	62	rectum	moderate	4	no	Ⅰ
3	female	82	rectum	moderate	3	no	Ⅰ
4	female	55	rectum	moderate	3	no	Ⅰ
5	male	42	rectum	well	5	no	Ⅰ
6	male	74	rectum	well	5	no	Ⅰ
7	female	63	rectum	moderate	2.5	no	Ⅰ
8	male	59	rectum	moderate	5	no	Ⅰ
9	female	57	rectum	moderate	2.5	no	Ⅰ
10	female	56	rectum	moderate	3.5	no	Ⅰ
11	male	61	rectum	moderate	2.5	no	Ⅰ
12	female	58	rectum	moderate	3	no	Ⅰ
13	male	68	rectum	moderate	6	no	Ⅰ
14	male	58	rectum	moderate	2.7	no	Ⅰ
15	male	36	rectum	moderate	3	no	Ⅰ
16	female	75	colon	moderate	4.2	no	Ⅰ
17	female	47	colon	moderate	3	no	Ⅰ
18	male	54	colon	moderate	4	no	Ⅰ
19	male	36	rectum	moderate	3.5	no	Ⅰ
20	female	55	rectum	moderate	4	no	Ⅰ
21	male	64	rectum	well	3	no	Ⅰ
22	female	71	rectum	moderate	2	no	Ⅰ
23	male	76	rectum	moderate	2.3	no	Ⅰ
24	male	70	rectum	moderate	3	no	Ⅰ
25	male	67	rectum	moderate	2.8	no	Ⅰ
26	female	59	rectum	poor	3.5	no	Ⅰ
27	male	61	colon	moderate	1.6	no	Ⅰ
28	female	45	rectum	moderate	2.6	no	Ⅰ
29	male	28	rectum	moderate	3.5	no	Ⅰ
30	female	67	rectum	moderate	2.5	no	Ⅰ
31	female	44	rectum	moderate	2	no	Ⅰ
32	male	81	rectum	moderate	5.3	no	Ⅰ
33	male	61	rectum	moderate	4	no	Ⅰ
34	female	80	rectum	moderate	3	no	Ⅰ
35	male	62	rectum	moderate	4.2	no	Ⅰ
36	female	69	rectum	moderate	5.5	no	Ⅱ
37	male	58	colon	moderate	9	no	Ⅱ
38	male	41	colon	moderate	6	no	Ⅱ
39	male	63	rectum	moderate	4	no	Ⅱ
40	female	58	colon	poor	4	no	Ⅱ
41	male	28	rectum	moderate	6	no	Ⅱ
42	female	61	rectum	moderate	6	no	Ⅱ
43	male	63	rectum	moderate	5	no	Ⅱ
44	male	61	rectum	moderate	7	no	Ⅱ
45	male	70	The rectosigmoid junction	moderate	7.5	no	Ⅱ
46	female	61	colon	moderate	5	no	Ⅱ
47	male	57	rectum	moderate	5	no	Ⅱ
48	female	60	rectum	moderate	7	no	Ⅱ
49	male	77	colon	moderate	7	no	Ⅱ
50	female	70	colon	moderate	9	no	Ⅱ
51	female	65	rectum	moderate	6	no	Ⅱ
52	male	75	colon	poor	7	no	Ⅱ
53	female	58	rectum	moderate	5	no	Ⅱ
54	female	58	rectum	moderate	3.5	no	Ⅱ
55	male	65	colon	moderate	6.5	no	Ⅱ
56	male	57	rectum	moderate	7	no	Ⅱ
57	female	53	colon	moderate	6	no	Ⅱ
58	male	51	rectum	moderate	5.5	no	Ⅱ
59	female	42	colon	moderate	4	no	Ⅱ
60	female	74	colon	moderate	6	no	Ⅱ
61	male	68	rectum	moderate	3.6	no	Ⅱ
62	female	65	rectum	moderate	6	no	Ⅱ
63	male	63	rectum	moderate	6.5	no	Ⅱ
64	female	53	colon	moderate	5	no	Ⅱ
65	female	60	rectum	moderate	6	no	Ⅱ
66	male	67	colon	moderate	5	no	Ⅱ
67	male	39	colon	moderate	6	no	Ⅱ
68	male	61	colon	moderate	4	no	Ⅱ
69	male	62	colon	moderate	5	no	Ⅱ
70	male	58	colon	moderate	3.5	no	Ⅱ
71	male	37	colon	moderate	5	no	Ⅱ
72	female	70	colon	moderate	4	no	Ⅱ
73	male	51	colon	moderate	4	no	Ⅱ
74	male	64	colon	moderate		no	Ⅱ
75	female	81	rectum	moderate	6	no	Ⅱ
76	male	80	colon	moderate	4.5	no	Ⅱ
77	female	57	colon	moderate	3.5	no	Ⅱ
78	male	64	colon	moderate	4.5	no	Ⅱ
79	male	64	rectum	moderate	5	no	Ⅱ
80	female	54	colon	moderate	6.5	no	Ⅱ
81	female	58	colon	well	4	no	Ⅱ
82	male	61	rectum	moderate	3.5	no	Ⅱ
83	male	53	colon	moderate	5.5	no	Ⅱ
84	female	58	rectum	moderate	2.7	no	Ⅱ
85	male	69	colon	moderate	9	no	Ⅱ
86	female	62	colon	moderate	8	no	Ⅱ
87	male	23	rectum	well	5.4	no	Ⅱ
88	female	56	colon	moderate	5.5	no	Ⅱ
89	male	39	rectum	moderate	5	no	Ⅱ
90	male	55	rectum	moderate	5	no	Ⅱ
91	male	72	colon	poor	14	no	Ⅱ
92	male	54	colon	moderate	14	no	Ⅱ
93	female	56	colon	moderate	4	no	Ⅱ
94	male	68	colon	moderate	8	no	Ⅱ
95	male	75	rectum	moderate	5	no	Ⅱ
96	male	68	colon	moderate	11	no	Ⅱ
97	male	77	rectum	moderate	3.5	no	Ⅱ
98	female	62	colon	moderate	2	no	Ⅱ
99	male	45	rectum	moderate	6	no	Ⅱ
100	female	56	colon	moderate	4	no	Ⅱ
101	female	53	colon	moderate	4	no	Ⅱ
102	male	63	rectum	moderate	2.5	yes	Ⅲ
103	male	69	colon	moderate	4	yes	Ⅲ
104	male	54	rectum	moderate	3.5	yes	Ⅲ
105	male	58	rectum	moderate	7	yes	Ⅲ
106	male	53	rectum	moderate	4.3	yes	Ⅲ
107	male	74	rectum	moderate	4	yes	Ⅲ
108	female	70	rectum	moderate	9	yes	Ⅲ
109	male	54	rectum	moderate	5	yes	Ⅲ
110	female	43	rectum	poor	3.5	yes	Ⅲ
111	male	75	rectum	moderate	8	yes	Ⅲ
112	female	67	rectum	moderate	6	yes	Ⅲ
113	male	69	colon	moderate	3.3	yes	Ⅲ
114	female	47	rectum	moderate	4.5	yes	Ⅲ
115	female	67	rectum	poor	4.5	yes	Ⅲ
116	male	75	rectum	moderate	3	yes	Ⅲ
117	male	70	rectum	moderate	3.5	yes	Ⅲ
118	male	68	rectum	moderate	5.5	yes	Ⅲ
119	male	84	The rectosigmoid junction	moderate	4.5	yes	Ⅲ
120	male	50	rectum	moderate	6.5	yes	Ⅲ
121	female	74	colon	moderate	4	yes	Ⅲ
122	female	50	rectum	moderate	5.5	yes	Ⅲ
123	male	70	colon	poor	4.5	yes	Ⅲ
124	male	59	rectum	moderate	3	yes	Ⅲ
125	male	49	rectum	moderate	5.5	yes	Ⅲ
126	male	43	colon	moderate	6	yes	Ⅲ
127	male	59	colon	poor	5	yes	Ⅲ
128	female	52	colon	moderate	4.5	yes	Ⅲ
129	female	53	colon	moderate	3.5	yes	Ⅲ
130	male	66	colon	moderate	2.5	yes	Ⅲ
131	male	75	colon	poor	6	yes	Ⅲ
132	female	35	rectum	moderate	4.5	yes	Ⅲ
133	male	60	rectum	moderate	5	yes	Ⅲ
134	male	60	colon	moderate	3	yes	Ⅲ
135	female	56	rectum	moderate	5	yes	Ⅲ
136	male	67	colon	moderate	2.8	yes	Ⅲ
137	female	54	rectum	moderate	5	yes	Ⅲ
138	male	61	rectum	moderate	5	yes	Ⅲ
139	female	72	colon	moderate	8.5	yes	Ⅲ
140	male	33	rectum	poor	4	yes	Ⅲ
141	female	48	rectum	moderate	3	yes	Ⅲ
142	female	58	colon	moderate	3	yes	Ⅲ
143	female	52	colon	moderate	3.5	yes	Ⅲ
144	female	74	rectum	moderate	3.6	yes	Ⅲ
145	male	72	rectum	moderate	3	yes	Ⅲ
146	male	48	colon	moderate	3.5	yes	Ⅲ
147	male	38	rectum	poor	3	yes	Ⅲ
148	female	58	colon	moderate	3	yes	Ⅲ
149	male	65	rectum	moderate	2.5	yes	Ⅲ
150	male	73	rectum	moderate	4	yes	Ⅲ
151	male	49	rectum/colon	poor	5	yes	Ⅲ
152	male	79	colon	well	4	yes	Ⅲ
153	female	69	colon	moderate	4.5	yes	Ⅲ
154	male	69	rectum	moderate	7	yes	Ⅲ
155	female	57	rectum	moderate	3.5	yes	Ⅲ
156	male	70	colon	moderate	7	yes	Ⅲ
157	female	41	colon	moderate	3	yes	Ⅲ
158	male	70	colon	moderate	5	yes	Ⅲ
159	female	36	colon	poor	5	yes	Ⅲ
160	female	71	colon	moderate	4	yes	Ⅲ
161	female	59	colon	moderate		yes	Ⅲ
162	female	36	rectum	moderate	4	yes	Ⅲ
163	male	58	rectum	moderate	4	yes	Ⅲ
164	female	43	colon	moderate	7	yes	Ⅲ
165	male	55	rectum	moderate	10	yes	Ⅲ
166	female	34	rectum	moderate	4.8	yes	Ⅲ
167	female	73	colon	moderate	2.5	yes	Ⅲ
168	female	72	rectum	moderate	5	yes	Ⅲ
169	male	63	rectum	moderate	1	yes	Ⅲ
170	female	69	colon	moderate	3.5	yes	Ⅲ
171	female	58	colon	moderate	5	yes	Ⅲ
172	male	50	rectum	moderate	3	yes	Ⅲ
173	male	34	colon	poor	5	yes	Ⅲ
174	female	60	colon	well	7	yes	Ⅲ
175	female	48	rectum	well	7	yes	Ⅲ
176	male	50	rectum	moderate	6	yes	Ⅲ
177	female	70	rectum	moderate	4	yes	Ⅲ
178	female	27	rectum	moderate	5	yes	Ⅲ
179	male	63	rectum	moderate	4.2	yes	Ⅲ
180	male	74	colon	moderate	4	yes	Ⅲ
181	male	59	colon	moderate	16	yes	Ⅲ
182	male	48	colon	moderate	8	yes	Ⅲ
183	female	59	colon	moderate	6	yes	Ⅲ
184	male	69	rectum	moderate	7	yes	Ⅲ
185	male	70	rectum	moderate	5	yes	Ⅳ
186	male	63	colon	moderate	3	yes	Ⅳ
187	female	75	colon	moderate	6	yes	Ⅳ
188	male	68	colon	moderate	3.2	yes	Ⅳ
189	female	66	colon	moderate	5.5	yes	Ⅳ
190	male	48	colon	moderate	9	yes	Ⅳ
191	female	64	rectum	moderate	6	yes	Ⅳ
192	male	56	colon	moderate	5	yes	Ⅳ
193	male	67	colon	moderate	6	yes	Ⅳ
194	male	58	rectum	moderate	4	yes	Ⅳ
195	female	27	colon	moderate	4.5	yes	Ⅳ
196	male	77	colon	moderate	7.5	no	Ⅳ
197	male	57	colon	moderate	5.2	yes	Ⅳ
198	female	57	colon	poor	3	yes	Ⅳ
199	male	60	colon	moderate	5	no	Ⅳ
200	female	53	The rectosigmoid junction	moderate	4	yes	Ⅳ
201	male	47	colon	moderate	4.5	yes	Ⅳ
202	male	55	colon	poor	5	yes	Ⅳ
